# Supplementary material for: The ability of alphavirus replicases to synthesize non-viral type I interferon-inducing RNAs correlates with viral RNA synthesis and has a diverse impact on virus replication and pathogenicity
Source: J Virol. 2026 Jan 28;100(2):e02162-25. doi: 10.1128/jvi.02162-25 (PMC12911905; doi:10.1128/jvi.02162-25)
Supplement: File S1 — Raw data: measurements of Fluc and Gluc activities from trans-replicase assays used to generate images in Fig. 1, 3, 4, and 7. [file jvi.02162-25-s0001.xlsx]

## Sheet: Fig 1
Figure 1B Raw luciferase signal
Time p.t. (h)	SFV			EEEV			MAYV			SINV			BFV			WEEV			RRV			VEEV			CHIKV			ONNV
4	780.667	1176	2902.33	797.667	2133.33	4096.33	836	1524	2459.67	1000.33	3488.67	3663	934.667	2493.33	2665	2265	2076.67	2685.33	1011	1286	2373.67	842.667	2491	2303	908.667	2227.33	2193.33	904.333	2033.67	2753.67
8	3963.67	4505.67	5465.67	1377.67	5014.33	4371	879.667	1315.33	3687.33	2122.33	4837	5180	1182	2946.33	3078.33	4976.67	3355.33	3587.33	1035.67	1281.67	2309.33	1010.33	1921.67	2522.33	1199.33	1867	2298.33	1085	1728.33	3766.33
12	75691.7	96367.3	87906.7	8974.33	37249.3	28722.3	2121	2888	4195.33	57883.3	17936	18667	5683	11666	11207.3	30594	16611	15888.3	1880.33	2756.67	3952.67	2197.33	4346.33	4302.67	2818.67	4484	5351.33	2077	3649.33	4702.67
18	1535819	3010852	2641063	188619	400755	346926	20779.7	29519	37644.3	181697	151071	123680	72145.7	80241	115888	159948	138694	142349	9643.67	13518.3	16581.7	8369.33	18521	14692.7	10467.7	16106.7	24042.7	6839.33	11616.3	12360.3
24	8764578	14325127	15647037	285487	1600545	1213608	153975	187286	219446	283141	468000	405653	110604	256736	379515	429419	397663	362544	28604	54905.7	60605	23000	44342	39438.7	24595.7	39129.7	52305.3	16466.3	23767.7	25775
48	31110354	41674168	51220069	1521760	7464538	4812401	1546829	2579209	3312417	864820	1742771	1896157	945866	1171943	2029665	1260957	1433107	945848	145046	338310	337028	74822	100195	77714.7	73346	74135.7	102194	44992.3	47166	51850.3
Figure 1C, 1D Raw luciferase signal
	Fluc WT			Fluc GAA
SFV	1.23328e+08	6.62252e+07	1.47621e+08	132576	93788.7	256291
RRV	2.34852e+07	9109655	2.95538e+07	30588	12629	39914
MAYV	2.29816e+08	7.34526e+07	2.30412e+08	2.13079e+06	975818	5.04856e+06
ONNV	2.82312e+06	1546255	8109199	264756	94987.3	456284
CHIKV	4.70851e+07	14964668	5.11428e+07	409210	165529	662170
VEEV	318575	105909	296790	57484.3	41029.7	54225.3
EEEV	2.42945e+07	1.14128e+07	2.56936e+07	191129	210154	356199
WEEV	1.26833e+07	6.50698e+07	16710288	177195	76509.7	214805
EILV	22586.3	35560.7	43260.7	88972	33272	66103.3
BFV	8.06827e+06	5.61242e+06	1.75818e+07	90922.3	38991.7	73170.7
SINV	91370112	6.39149e+07	1.33983e+08	194879	104131	204875
Figure 1C, 1D Raw luciferase signal
	Gluc WT			Gluc GAA
SFV	3.70002e+08	2.42943e+08	5.67061e+08	34604	23873.3	62207.7
RRV	733938560	596736448	1653051904	33074.7	8420	32705.7
MAYV	8.98267e+08	4.45357e+08	1.22365e+09	22927.7	19133.7	55305.3
ONNV	9.58375e+07	9.38604e+07	3.60054e+08	6119	2542.67	6024.67
CHIKV	1.89451e+09	9.45876e+08	2.1985e+09	7993	4039.67	6769.67
VEEV	3.97274e+08	1.78246e+08	467502880	22423.7	20849	23391.3
EEEV	4.42332e+09	2128357760	6.12782e+09	185705	304821	383973
WEEV	3.73832e+09	3.29627e+09	8.65053e+09	721465	39176.3	146487
EILV	21386.3	45083.3	57899	112538	54916	82337
BFV	1.27263e+08	8.04856e+07	2.13161e+08	43525	26926.7	42938.7
SINV	1.07274e+09	952634048	1.41431e+09	9508	13259	16468

## Sheet: Fig 3
Fig 3B Raw luciferase reads
	Fluc WT			Fluc GAA
SFV6	1.23328e+08	6.62252e+07	1.47621e+08	132576	93788.7	256291
A774	111020536	3.91004e+07	1.21331e+08	132576	93788.7	256291
SFV6-74-RH	1.28956e+08	2.54918e+07	100948360	132576	93788.7	256291
A774-HV	2.07304e+08	5.83862e+07	1.67506e+08	132576	93788.7	256291
	Gluc WT			Gluc GAA
SFV6	3.70002e+08	2.42943e+08	5.67061e+08	34604	23873.3	62207.7
A774	4.58866e+08	184141856	5.22396e+08	34604	23873.3	62207.7
SFV6-74-RH	5.22014e+08	1.59908e+08	436252992	34604	23873.3	62207.7
A774-HV	761484928	1.76167e+08	471713312	34604	23873.3	62207.7

## Sheet: Fig 4
Figure 4B Raw luciferase reads
	Fluc WT			Fluc GAA
CHIKV	4.70851e+07	14964668	5.11428e+07	409210	165529	662170
P1'2'34	44960808	2.16429e+07	4.8179e+07	409210	165529	662170
RH	7.6155e+07	28601870	62028036	409210	165529	662170
EV	4.00261e+07	1.19582e+07	36936880	409210	165529	662170
RHEV	1.62072e+08	5.32461e+07	1.56186e+08	409210	165529	662170
BFV	8.06827e+06	5.61242e+06	1.75818e+07	90922.3	38991.7	73170.7
TP	3.21804e+08	3.3433e+07	2.05238e+08	90922.3	38991.7	73170.7
	Gluc WT			Gluc GAA
CHIKV	1.89451e+09	9.45876e+08	2.1985e+09	7993	4039.67	6769.67
P1'2'34	1.12315e+08	1.35508e+08	1.53703e+08	7993	4039.67	6769.67
RH	158370584	98668368	160001872	7993	4039.67	6769.67
EV	7818052480	4572974784	4.80958e+09	7993	4039.67	6769.67
RHEV	7.1052e+08	3.72396e+08	7.95123e+08	7993	4039.67	6769.67
BFV	1.27263e+08	8.04856e+07	2.13161e+08	43525	26926.7	42938.7
TP	151870096	2.81763e+07	102273696	43525	26926.7	42938.7

## Sheet: Fig 7
Fig 7B Raw luciferase signal
	Gluc WT			Gluc GAA
SFV	35210964	50019812	3.17337e+07	72440.7	75932.3	116670
RRV	24275726	2.31378e+07	19487502	35408.3	31143.7	34572.3
MAYV	30426068	2.23845e+07	3.17699e+07	32905.7	30802.7	38070.3
ONNV	58690.3	38129	33237	27272.3	36763.3	38227
CHIKV	2.37824e+07	14043963	1.0979e+07	16411.3	12024	17544
VEEV	4.60921e+06	2.9625e+06	1.64255e+06	4284.67	5167	7777.67
EEEV	8.99127e+07	52141576	6.4147e+07	260666	356848	435342
WEEV	6.48857e+07	40492036	3.58859e+07	25366.3	14647.3	25986
EILV	28138552	14876500	1.99686e+07	9573.33	9932	13334.3
BFV	879477	528417	798415	8228.33	9165	11905.3
SINV	234361888	1.61991e+08	145740680	185007	161801	230403
