# Supplementary material for: The ability of alphavirus replicases to synthesize non-viral type I interferon-inducing RNAs correlates with viral RNA synthesis and has a diverse impact on virus replication and pathogenicity
Source: J Virol. 2026 Jan 28;100(2):e02162-25. doi: 10.1128/jvi.02162-25 (PMC12911905; doi:10.1128/jvi.02162-25)
Supplement: File S2 — Raw data: measurements of rPAMP induced IFN-β levels by ELISA used to generate images in Fig. 2, 3, 4, 6, and 7. [file jvi.02162-25-s0002.xlsx]

## Sheet: FIG 2B HEK293T
Absorbance @ 450 nm	SINV WT	SINV GAA	BFV WT	BFV GAA	EILV WT	EILV GAA	VEEV WT	VEEV GAA	EEEV WT	EEEV GAA	WEEV WT	WEEV GAA	CHIKV WT	CHIKV GAA	ONNV WT	ONNV GAA	MAYV WT	MAYV GAA	RRV WT	RRV GAA	SFV WT	SFV GAA
Experiment 1	3.135	0.24	2.192	0.196	1.808	1.189	2.047	1.384	2.34	1.384	1.363	0.08	2.514	1.414	2.272	1.85	2.405	1.629	1.978	1.615	3.402	1.592
	3.167	0.189	2.425	0.21	1.874	1.348	1.961	1.552	2.311	1.552			2.522	1.271	1.616	1.862	2.364	1.315	1.726	1.531	3.373	1.749
Experiment 2	2.995	0.138	1.56	0.152	0.371	0.184	0.208	0.133	1.027	0.181	1.185	0.078	1.852	0.414	0.959	0.479	1.966	0.554	0.956	0.494	3.235	0.714
	2.893	0.118	1.576	0.172	0.402	0.171	0.171	0.141	0.852	0.205			1.895	0.4	0.701	0.606	1.837	0.584	1.077	0.389	3.21	0.735
Experiment 3	2.699	0.213	0.913	0.272	0.322	0.324	0.359	0.278	0.645	0.296	2.24	0.123	0.83	0.254	0.599	0.324	0.907	0.394	0.62	0.37	3.22	0.25
Mean values	SINV WT	SINV GAA	BFV WT	BFV GAA	EILV WT	EILV GAA	VEEV WT	VEEV GAA	EEEV WT	EEEV GAA	WEEV WT	WEEV GAA	CHIKV WT	CHIKV GAA	ONNV WT	ONNV GAA	MAYV WT	MAYV GAA	RRV WT	RRV GAA	SFV WT	SFV GAA
Experiment 1	3.151	0.2145	2.3085	0.203	1.841	1.2685	2.004	1.468	2.3255	1.468	1.363	0.08	2.518	1.3425	1.944	1.856	2.3845	1.472	1.852	1.573	3.3875	1.6705
Experiment 2	2.944	0.128	1.568	0.162	0.3865	0.1775	0.1895	0.137	0.9395	0.193	1.185	0.078	1.8735	0.407	0.83	0.5425	1.9015	0.569	1.0165	0.4415	3.2225	0.7245
Experiment 3	2.699	0.213	0.913	0.272	0.322	0.324	0.359	0.278	0.645	0.296	2.24	0.123	0.83	0.254	0.599	0.324	0.907	0.394	0.62	0.37	3.22	0.25
	Standard curve for 10 groups (excluding WEEV experiment)					Standard curve for WEEV experiment
IFN-beta std concentration (pg/ml)	Absorbance @ 450 nm		Blank substracted			Absorbance @ 450 nm		Blank substracted
1000	2.5685		2.502			2.9705		2.9155
500	1.7775		1.711			1.828		1.773
250	1.1575		1.091			1.014		0.959
125	0.662		0.5955			0.5705		0.5155
62.5	0.3815		0.315			0.336		0.281
31.3	0.2395		0.173			0.2005		0.1455
15.6	0.14		0.0735			0.119		0.064
0	0.0665	BLANK	0			0.055	BLANK	0
Mean values - BLANK	SINV WT	SINV GAA	BFV WT	BFV GAA	EILV WT	EILV GAA	VEEV WT	VEEV GAA	EEEV WT	EEEV GAA	WEEV WT	WEEV GAA	CHIKV WT	CHIKV GAA	ONNV WT	ONNV GAA	MAYV WT	MAYV GAA	RRV WT	RRV GAA	SFV WT	SFV GAA
Experiment 1	3.0845	0.148	2.242	0.1365	1.7745	1.202	1.9375	1.4015	2.259	1.4015	1.308	0.025	2.4515	1.276	1.8775	1.7895	2.318	1.4055	1.7855	1.5065	3.321	1.604
Experiment 2	2.8775	0.0615	1.5015	0.0955	0.32	0.111	0.123	0.0705	0.873	0.1265	1.13	0.023	1.807	0.3405	0.7635	0.476	1.835	0.5025	0.95	0.375	3.156	0.658
Experiment 3	2.6325	0.1465	0.8465	0.2055	0.2555	0.2575	0.2925	0.2115	0.5785	0.2295	2.185	0.068	0.7635	0.1875	0.5325	0.2575	0.8405	0.3275	0.5535	0.3035	3.1535	0.1835
Mean values interpolated from 4-parameter fit curve
	SINV WT	SINV GAA	BFV WT	BFV GAA	EILV WT	EILV GAA	VEEV WT	VEEV GAA	EEEV WT	EEEV GAA	WEEV WT	WEEV GAA	CHIKV WT	CHIKV GAA	ONNV WT	ONNV GAA	MAYV WT	MAYV GAA	RRV WT	RRV GAA	SFV WT	SFV GAA
Experiment 1	1730.9	28.1982	796.84	26.0497	523.176	292.816	607.418	304.756	808.904	363.468	348.902	5.21584	959.172	318.003	575.206	530.51	852.203	364.978	528.547	404.427	2221.55	445.105
Experiment 2	1414.53	12.3714	402.412	18.4994	61.9281	21.3335	23.5447	13.9813	193.326	24.1923	294.38	4.74775	539.169	66.1515	164.136	95.2138	553.256	101.139	214.945	73.3601	1861.83	137.614
Experiment 3	1144.97	31.0206	190.586	42.3416	52.2113	52.6114	59.6801	43.5125	122.475	47.0473	662.145	15.2673	168.423	38.8506	111.736	52.6114	188.95	66.877	116.607	61.9281	1889.05	38.0793
Mean WT values - Mean GAA values; Final plotted values
	SINV	BFV	EILV	VEEV	EEEV	WEEV	CHIKV	ONNV	MAYV	RRV	SFV
Experiment 1	1702.7	770.79	230.361	302.661	445.436	343.686	641.169	44.6955	487.225	124.12	1776.44
Experiment 2	1402.16	383.912	40.5946	9.5633	169.133	289.633	473.017	68.922	452.117	141.585	1724.22
Experiment 3	1113.95	148.244	-0.400103	16.1676	75.4282	646.878	129.572	59.1245	122.073	54.6785	1850.97

## Sheet: FIG 3D SFV
Absorbance @ 450 nm	SFV6	A774	SFV6-74-RE	A774-HV	SFV6 GAA
Experiment 1	4	2.841	1.321	3.473	0.065
Experiment 2	4	1.121	2.017	3.963	0.126
	4	0.712	2.03	2.001	0.146
Experiment 3	4	1.238	1.708	3.942	0.161
	4	1.124	1.57	3.668	0.165
Mean values	SFV6	A774	SFV6-74-RE	A774-HV	SFV6 GAA
Experiment 1	4	2.841	1.321	3.473	0.065
Experiment 2	4	0.9165	2.0235	2.982	0.136
Experiment 3	4	1.181	1.639	3.805	0.163
	Std. Curve
IFN-beta std concentration (pg/ml)	Absorbance @ 450 nm		Blank substracted
1000	2.9705		2.9155
500	1.828		1.773
250	1.014		0.959
125	0.5705		0.5155
62.5	0.336		0.281
31.3	0.2005		0.1455
15.6	0.119		0.064
0	0.055	BLANK	0
Mean values - BLANK	SFV6	A774	SFV6-74-RE	A774-HV	SFV6 GAA
Experiment 1	3.945	2.786	1.266	3.418	0.01
Experiment 2	3.945	0.8615	1.9685	2.927	0.081
Experiment 3	3.945	1.126	1.584	3.75	0.108
Mean values interpolated from 4-parameter fit curve
	SFV6	A774	SFV6-74-RE	A774-HV	SFV6 GAA
Experiment 1	1659.01	932.578	335.799	1286.89	1.69644
Experiment 2	1659.01	216.865	576.997	1004.56	18.3106
Experiment 3	1659.01	293.185	438.935	1511.5	24.6468
Mean WT values - Mean GAA values; Final plotted values
	SFV6	A774	SFV6-74-RE	A774-HV
Experiment 1	1657.32	930.882	334.102	1285.19
Experiment 2	1640.7	198.554	558.687	986.252
Experiment 3	1634.37	268.538	414.288	1486.85

## Sheet: FIG 4D CHIKV+BFV
Absorbance @ 450 nm	CHIKV	CHIKV-P1'2'34	CHIKV-H	CHIKV-V	CHIKV-HV	CHIKV GAA	BFV	BFV-P	BFV GAA
Experiment 1	1.183	2.903	3.235	0.667	3.259	0.281	0.658	1.118	0.338
							0.618	2.052	0.44
Experiment 2	1.328	1.327	2.918	0.242	3.124	0.174	0.682	2.548	0.545
							0.792	1.972	0.526
Experiment 3	2.007	1.178	3.09	0.267	3.218	0.075	1.433	ND	0.412
							0.834	2.403	0.334
Mean values (absorbance)	CHIKV	CHIKV-P1'2'34	CHIKV-H	CHIKV-V	CHIKV-HV	CHIKV GAA	BFV	BFV-P	BFV GAA
Experiment 1	1.183	2.903	3.235	0.667	3.259	0.281	0.638	1.585	0.389
Experiment 2	1.328	1.327	2.918	0.242	3.124	0.174	0.737	2.26	0.5355
Experiment 3	2.007	1.178	3.09	0.267	3.218	0.075	1.1335	2.403	0.373
	Std. Curve CHIKV exp. 1				Std. Curve CHIKV exp. 2				Std. Curve CHIKV exp. 3				Std. Curve BFV experiments
IFN-beta std concentration (pg/ml)	Absorbance @ 450 nm		Blank substracted		Absorbance @ 450 nm		Blank substracted		Absorbance @ 450 nm		Blank substracted		Absorbance @ 450 nm		Blank substracted
1000	2.863		2.802		2.463		2.412		2.314		2.258		1.9905		1.941
500	1.864		1.803		1.515		1.464		1.542		1.486		1.36		1.3105
250	1.256		1.195		0.906		0.855		0.812		0.756		0.755		0.7055
125	0.65		0.589		0.592		0.541		0.488		0.432		0.386		0.3365
62.5	0.397		0.336		0.326		0.275		0.272		0.216		0.243		0.1935
31.3	0.213		0.152		0.191		0.14		0.174		0.118		0.1565		0.107
15.6	0.146		0.085		0.113		0.062		0.114		0.058		0.117		0.0675
0	0.061	BLANK	0		0.051	BLANK	0		0.056	BLANK	0		0.0495	BLANK	0
Mean values - BLANK	CHIKV	CHIKV-P1'2'34	CHIKV-H	CHIKV-V	CHIKV-HV	CHIKV GAA	BFV	BFV-P	BFV GAA
Experiment 1	1.122	2.842	3.174	0.606	3.198	0.22	0.5885	1.5355	0.3395
Experiment 2	1.277	1.276	2.867	0.191	3.073	0.123	0.6875	2.2105	0.486
Experiment 3	1.951	1.122	3.034	0.211	3.162	0.019	1.084	2.3535	0.3235
Mean values interpolated from 4-parameter fit curve
	CHIKV	CHIKV-P1'2'34	CHIKV-H	CHIKV-V	CHIKV-HV	CHIKV GAA	BFV	BFV-P	BFV GAA
Experiment 1	251.136	1035.87	1302.33	119.877	1324.08	40.4562	203.894	642.927	120.05
Experiment 2	414.641	414.207	1289.9	39.7143	1431.48	24.6289	238.738	1387.71	168.955
Experiment 3	769.066	361.755	2032.24	64.8766	2345.01	0	396.792	1707.87	114.713
Mean WT values - Mean GAA values; Final plotted values
	CHIKV	CHIKV-P1'2'34	CHIKV-H	CHIKV-V	CHIKV-HV	BFV	BFV-P
Experiment 1	210.679	995.414	1261.88	79.4205	1283.63	83.8436	522.877
Experiment 2	390.013	389.578	1265.27	15.0854	1406.85	69.7829	1218.76
Experiment 3	769.066	361.755	2032.24	64.8766	2345.01	282.078	1593.16

## Sheet: FIG 6B SFV IP
Absorbance @ 450 nm	CMV-P1234-SFV	CMV-P1234-GAA-SFV
Experiment 1	3.878	0.122
Experiment 2	2.907	0.058
Experiment 3	3.654	0.061
	Std Curve
IFN-beta std concentration (pg/ml)	Absorbance @ 450 nm		Blank substracted
1000	1.85		1.797
500	1.05		0.997
250	0.591		0.538
125	0.321		0.268
62.5	0.158		0.105
31.3	0.118		0.065
15.6	0.087		0.034
0	0.053	BLANK	0
Blank substracted
	CMV-P1234-SFV	CMV-P1234-GAA-SFV
Experiment 1	3.825	0.069
Experiment 2	2.854	0.005
Experiment 3	3.601	0.008
Values interpolated from 4-parameter fit curve; final plotted values
	CMV-P1234-SFV	CMV-P1234-GAA-SFV
Experiment 1	3385.43	35.0431
Experiment 2	1953.09	4.46539
Experiment 3	2981.14	5.96951

## Sheet: FIG 7D C636
Absorbance @ 450 nm	SINV WT	SINV GAA	BFV WT	BFV GAA	EILV WT	EILV GAA	VEEV WT	VEEV GAA	EEEV WT	EEEV GAA	WEEV WT	WEEV GAA	CHIKV WT	CHIKV GAA	ONNV WT	ONNV GAA	MAYV WT	MAYV GAA	RRV WT	RRV GAA	SFV WT	SFV GAA
Experiment 1	0.245	0.058	0.128	0.072	0.198	0.064	0.075	0.063	0.091	0.056	0.5655	0.0675	0.287	0.09	0.286	0.093	0.679	0.056	0.108	0.056	2.985	0.18
Experiment 2	0.093	0.075	0.101	0.054	0.174	0.058	0.071	0.058	0.111	0.087	0.2595	0.06	1.133	0.095	0.084	0.069	0.226	0.07	0.092	0.087	2.289	0.081
Experiment 3	0.12	0.053	0.051	0.051	0.055	0.054	0.051	0.049	0.051	0.05	0.257	0.066	0.052	0.048	0.053	0.05	0.09	0.044	0.102	0.053	1.024	0.046
IFN-beta std concentration (pg/ml)	Std. Curve 1		Blank substracted		Std. Curve 2		Blank substracted		Std. Curve 3		Blank substracted		Standard curve for WEEV experiment		Blank substracted
1000	2.314		2.258		2.038		1.984		1.738		1.689		2.9705		2.9155
500	1.542		1.486		1.296		1.242		1.06		1.011		1.828		1.773
250	0.812		0.756		0.679		0.625		0.581		0.532		1.014		0.959
125	0.488		0.432		0.356		0.302		0.355		0.306		0.5705		0.5155
62.5	0.272		0.216		0.188		0.134		0.17		0.121		0.336		0.281
31.3	0.174		0.118		0.118		0.064		0.125		0.076		0.2005		0.1455
15.6	0.114		0.058		0.085		0.031		0.083		0.034		0.119		0.064
0	0.056	BLANK	0		0.054	BLANK	0		0.049	BLANK	0		0.055	BLANK	0
Mean values - BLANK	SINV WT	SINV GAA	BFV WT	BFV GAA	EILV WT	EILV GAA	VEEV WT	VEEV GAA	EEEV WT	EEEV GAA	WEEV WT	WEEV GAA	CHIKV WT	CHIKV GAA	ONNV WT	ONNV GAA	MAYV WT	MAYV GAA	RRV WT	RRV GAA	SFV WT	SFV GAA
Experiment 1	0.189	0.002	0.072	0.016	0.142	0.008	0.019	0.007	0.035	0	0.5105	0.0125	0.231	0.034	0.23	0.037	0.623	0	0.052	0	2.929	0.124
Experiment 2	0.039	0.021	0.047	0	0.12	0.004	0.017	0.004	0.057	0.033	0.2045	0.005	1.079	0.041	0.03	0.015	0.172	0.016	0.038	0.033	2.235	0.027
Experiment 3	0.071	0.004	0.002	0.002	0.006	0.005	0.002	0	0.002	0.001	0.202	0.011	0.003	-0.001	0.004	0.001	0.041	-0.005	0.053	0.004	0.975	-0.003
Mean values interpolated from 4-parameter fit curve
	SINV WT	SINV GAA	BFV WT	BFV GAA	EILV WT	EILV GAA	VEEV WT	VEEV GAA	EEEV WT	EEEV GAA	WEEV WT	WEEV GAA	CHIKV WT	CHIKV GAA	ONNV WT	ONNV GAA	MAYV WT	MAYV GAA	RRV WT	RRV GAA	SFV WT	SFV GAA
Experiment 1	58.1816	0	20.8307	0	43.6495	0	0	0	7.21122	0	123.155	2.28506	70.924	6.80217	70.6223	8.01819	189.829	0	13.7386	0	1821.62	37.9615
Experiment 2	21.1754	10.6503	25.3546	0	58.1774	0	7.91679	0	44.1388	17.8816	47.5224	0	427.78	22.2405	16.1686	6.44089	78.9315	7.19029	20.6371	17.8816	1270.45	14.401
Experiment 3	32.1874	2.39419	1.43351	1.43351	3.33817	2.86783	1.43351	0	1.43351	0	46.9246	1.93206	1.91648	0	2.39419	0	19.0647	0	24.3306	2.39419	481.621	0
Mean WT values - Mean GAA values; Final plotted values
	SINV	BFV	EILV	VEEV	EEEV	WEEV	CHIKV	ONNV	MAYV	RRV	SFV
Experiment 1	58.1816	20.8307	43.6495	0	7.21122	120.87	64.1218	62.6042	189.829	13.7386	1783.66
Experiment 2	10.5251	25.3546	58.1774	7.91679	26.2572	47.5224	405.54	9.72772	71.7412	2.75555	1256.05
Experiment 3	29.7932	0	0.470343	1.43351	1.43351	44.9925	1.91648	2.39419	19.0647	21.9364	481.621
