# Supplementary material for: The ability of alphavirus replicases to synthesize non-viral type I interferon-inducing RNAs correlates with viral RNA synthesis and has a diverse impact on virus replication and pathogenicity
Source: J Virol. 2026 Jan 28;100(2):e02162-25. doi: 10.1128/jvi.02162-25 (PMC12911905; doi:10.1128/jvi.02162-25)
Supplement: File S3 — Sequence of plasmids CMV-P1234-WEEV, CMV-P1234GAA-WEEV, HSPolI-FG-WEEV, Ubi-P1234-WEEV, Ubi-P1234GAA-WEEV, AlbPolI-FG-WEEV, Ubi-P1234-EEEV, Ubi-P1234GAA-EEEV, AlbPolI-FG-EEEV, and pcDNA4/TO-RIG-I-Flag. [file jvi.02162-25-s0003.xlsx]

## Sheet: Sheet1
CMV-P1234-WEEV	ATCGCCAGCGTCGCACAGCATGTTTGCTTGTCGCCGTCGCGTCTGTCACATCTTTTCCGCCAGCAGTTAGGGATTAGCGTCTTAAGCTGGCGCGAGGACCAACGTATCAGCCAGGCGAAGCTGCTTTTGAGCACCACCCGGATGCCTATCGCCACCGTCGGTCGCAATGTTGGTTTTGACGATCAACTCTATTTCTCGCGGGTATTTAAAAAATGCACCGGGGCCAGCCCGAGCGAGTTCCGTGCCGGTTGTGAAGAAAAAGTGAATGATGTAGCCGTCAAGTTGTCATAATTGGTAACGAATCAGACAATTGACGGCTTGACGGAGTAGCATAGGGTTTGCAGAATCCCTGCTTCGTCCATTTGACAGGCACATTATGCATGCCGCTTCGCCTTCGCG…
CMV-P1234GAA-WEEV	ATCGCCAGCGTCGCACAGCATGTTTGCTTGTCGCCGTCGCGTCTGTCACATCTTTTCCGCCAGCAGTTAGGGATTAGCGTCTTAAGCTGGCGCGAGGACCAACGTATCAGCCAGGCGAAGCTGCTTTTGAGCACCACCCGGATGCCTATCGCCACCGTCGGTCGCAATGTTGGTTTTGACGATCAACTCTATTTCTCGCGGGTATTTAAAAAATGCACCGGGGCCAGCCCGAGCGAGTTCCGTGCCGGTTGTGAAGAAAAAGTGAATGATGTAGCCGTCAAGTTGTCATAATTGGTAACGAATCAGACAATTGACGGCTTGACGGAGTAGCATAGGGTTTGCAGAATCCCTGCTTCGTCCATTTGACAGGCACATTATGCATGCCGCTTCGCCTTCGCG…
HSPolI-FG-WEEV	TCGCGCGTTTCGGTGATGACGGTGAAAACCTCTGACACATGCAGCTCCCGGAGACGGTCACAGCTTGTCTGTAAGCGGATGCCGGGAGCAGACAAGCCCGTCAGGGCGCGTCAGCGGGTGTTGGCGGGTGTCGGGGCTGGCTTAACTATGCGGCATCAGAGCAGATTGTACTGAGAGTGCACCATATGCGGTGTGAAATACCGCACAGATGCGTAAGGAGAAAATACCGCATCAGGCGCCATTCGCCATTCAGGCTGCGCAACTGTTGGGAAGGGCGATCGGTGCGGGCCTCTTCGCTATTACGCCAGCTGGCGAAAGGGGGATGTGCTGCAAGGCGATTAAGTTGGGTAACGCCAGGGTTTTCCCAGTCACGACGTTGTAAAACGACGGCCAGTGAAT…
Ubi-P1234-WEEV	ACATTACCCTGTTATCCCTAGATGACATTACCCTGTTATCCCAGAtGACATTACCCTGTTATCCCTAGATGACATTACCCTGTTATCCCTAGATGACATTTACCCTGTTATCCCTAGATGACATTACCCTGTTATCCCAGATGACATTACCCTGTTATCCCTAGATACATTACCCTGTTATCCCAGATGACATACCCTGTTATCCCTAGATGACATTACCCTGTTATCCCAGATGACATTACCCTGTTATCCCTAGATACATTACCCTGTTATCCCAGATGACATACCCTGTTATCCCTAGATGACATTACCCTGTTATCCCAGATGACATTACCCTGTTATCCCTAGATACATTACCCTGTTATCCCAGATGACATACCCTGTTATCCCTAGATGACA…
Ubi-P1234GAA-WEEV	ACATTACCCTGTTATCCCTAGATGACATTACCCTGTTATCCCAGAtGACATTACCCTGTTATCCCTAGATGACATTACCCTGTTATCCCTAGATGACATTTACCCTGTTATCCCTAGATGACATTACCCTGTTATCCCAGATGACATTACCCTGTTATCCCTAGATACATTACCCTGTTATCCCAGATGACATACCCTGTTATCCCTAGATGACATTACCCTGTTATCCCAGATGACATTACCCTGTTATCCCTAGATACATTACCCTGTTATCCCAGATGACATACCCTGTTATCCCTAGATGACATTACCCTGTTATCCCAGATGACATTACCCTGTTATCCCTAGATACATTACCCTGTTATCCCAGATGACATACCCTGTTATCCCTAGATGACA…
AlbPolI-FG-WEEV	TCGCGCGTTTCGGTGATGACGGTGAAAACCTCTGACACATGCAGCTCCCGGAGACGGTCACAGCTTGTCTGTAAGCGGATGCCGGGAGCAGACAAGCCCGTCAGGGCGCGTCAGCGGGTGTTGGCGGGTGTCGGGGCTGGCTTAACTATGCGGCATCAGAGCAGATTGTACTGAGAGTGCACCATATGCGGTGTGAAATACCGCACAGATGCGTAAGGAGAAAATACCGCATCAGGCGCCATTCGCCATTCAGGCTGCGCAACTGTTGGGAAGGGCGATCGGTGCGGGCCTCTTCGCTATTACGCCAGCTGGCGAAAGGGGGATGTGCTGCAAGGCGATTAAGTTGGGTAACGCCAGGGTTTTCCCAGTCACGACGTTGTAAAACGACGGCCAGTGAAT…
Ubi-P1234-EEEV	ACATTACCCTGTTATCCCTAGATGACATTACCCTGTTATCCCAGAtGACATTACCCTGTTATCCCTAGATGACATTACCCTGTTATCCCTAGATGACATTTACCCTGTTATCCCTAGATGACATTACCCTGTTATCCCAGATGACATTACCCTGTTATCCCTAGATACATTACCCTGTTATCCCAGATGACATACCCTGTTATCCCTAGATGACATTACCCTGTTATCCCAGATGACATTACCCTGTTATCCCTAGATACATTACCCTGTTATCCCAGATGACATACCCTGTTATCCCTAGATGACATTACCCTGTTATCCCAGATGACATTACCCTGTTATCCCTAGATACATTACCCTGTTATCCCAGATGACATACCCTGTTATCCCTAGATGACA…
Ubi-P1234GAA-EEEV	ACATTACCCTGTTATCCCTAGATGACATTACCCTGTTATCCCAGAtGACATTACCCTGTTATCCCTAGATGACATTACCCTGTTATCCCTAGATGACATTTACCCTGTTATCCCTAGATGACATTACCCTGTTATCCCAGATGACATTACCCTGTTATCCCTAGATACATTACCCTGTTATCCCAGATGACATACCCTGTTATCCCTAGATGACATTACCCTGTTATCCCAGATGACATTACCCTGTTATCCCTAGATACATTACCCTGTTATCCCAGATGACATACCCTGTTATCCCTAGATGACATTACCCTGTTATCCCAGATGACATTACCCTGTTATCCCTAGATACATTACCCTGTTATCCCAGATGACATACCCTGTTATCCCTAGATGACA…
AlbPolI-FG-EEEV	TCGCGCGTTTCGGTGATGACGGTGAAAACCTCTGACACATGCAGCTCCCGGAGACGGTCACAGCTTGTCTGTAAGCGGATGCCGGGAGCAGACAAGCCCGTCAGGGCGCGTCAGCGGGTGTTGGCGGGTGTCGGGGCTGGCTTAACTATGCGGCATCAGAGCAGATTGTACTGAGAGTGCACCATATGCGGTGTGAAATACCGCACAGATGCGTAAGGAGAAAATACCGCATCAGGCGCCATTCGCCATTCAGGCTGCGCAACTGTTGGGAAGGGCGATCGGTGCGGGCCTCTTCGCTATTACGCCAGCTGGCGAAAGGGGGATGTGCTGCAAGGCGATTAAGTTGGGTAACGCCAGGGTTTTCCCAGTCACGACGTTGTAAAACGACGGCCAGTGAAT…
pcDNA4/TO-RIG-I-Flag	GAAGATCCTTTGATCTTTTCTACGGGGTCTGACGCTCAGTGGAACGAAAACTCACGTTAAGGGATTTTGGTCATGAGATTATCAAAAAGGATCTTCACCTAGATCCTTTTAAATTAAAAATGAAGTTTTAAATCAATCTAAAGTATATATGAGTAAACTTGGTCTGACAGTTACCAATGCTTAATCAGTGAGGCACCTATCTCAGCGATCTGTCTATTTCGTTCATCCATAGTTGCCTGACTCCCCGTCGTGTAGATAACTACGATACGGGAGGGCTTACCATCTGGCCCCAGTGCTGCAATGATACCGCGAGACCCACGCTCACCGGCTCCAGATTTATCAGCAATAAACCAGCCAGCCGGAAGGGCCGAGCGCAGAAGTGGTCCTGCAACTTTATCC…
